# Supplementary material for: Z-DNA as a Tool for Nuclease-Free DNA Methyltransferase Assay
Source: Int J Mol Sci. 2021 Nov 5;22(21):11990. doi: 10.3390/ijms222111990 (PMC8585049; doi:10.3390/ijms222111990)
Supplement: Supplementary file 1 [file ijms-22-11990-s001.zip]

Archive with 1 entries (1 files):
- ijms-1425928-supplementary.pdf
